# Supplementary material for: Clock Proteins Have the Potential to Improve Term Delivery Date Prediction: A Proof-of-Concept Study
Source: Life (Basel). 2025 Feb 3;15(2):224. doi: 10.3390/life15020224 (PMC11856609; doi:10.3390/life15020224)
Supplement: Supplementary file 1 [file life-15-00224-s001.zip]

Archive with 1 entries (1 files):
- life-3412420-supplementary.pdf
